# Supplementary material for: Assessment of arterial damage in vascular Ehlers-Danlos syndrome: A retrospective multicentric cohort
Source: Front Cardiovasc Med. 2022 Oct 3;9:953894. doi: 10.3389/fcvm.2022.953894 (PMC9573967; doi:10.3389/fcvm.2022.953894)
Supplement: Supplementary Table 1 — Identified pathogenic variants in the 330 patients included in the study. [file Table_1.XLSX]

## Sheet: Feuil1
Patient	Status	cDNA	Protein	Exon	Group	LOVD	Reference	ACMG classification	ACMG criteria
1	IC	c.529G>C	p.Gly177Arg	6	Gly	-	this study	Likely pathogenic	PM1, PM2, PM5, PP2, PP3, PP4
2	IC	c.530G>A	p.Gly177Asp	6	Gly	+	Frank 2015	Likely pathogenic	PM1, PM2, PM5, PP2, PP3, PP4
3	IC	c.539G>A	p.Gly180Asp	6	Gly	+	Naing 2011	Pathogenic	PS1, PS4, PM1, PM2, PM6, PP2, PP3, PP4
4	IC	c.547G>A	p.Gly183Ser	6	Gly	+	Naing 2011	Pathogenic	PS4, PM1, PM2, PP2, PP3, PP4, PP5
5	IC	c.547G>A	p.Gly183Ser	6	Gly	+	Naing 2011	Pathogenic	PS4, PM1, PM2, PM6, PP2, PP3, PP4, PP5
6	IC	c.548G>A	p.Gly183Asp	6	Gly	+	Pepin 2000	Pathogenic	PS4, PM1, PM2, PM5, PP2, PP3, PP4
7	R	c.556G>A	p.Gly186Ser	6	Gly	+	Pepin 2014	Likely pathogenic	PM1, PM2, PP2, PP3, PP4, PP5
8	IC	c.575G>A	p.Gly192Asp	6	Gly	+	Ferre 2012	Pathogenic	PS4, PM1, PM2, PM5, PP1, PP2, PP3, PP4
9	R	c.575G>A	p.Gly192Asp	6	Gly	+	Ferre 2012	Pathogenic	PS4, PM1, PM2, PM5, PP1, PP2, PP3, PP4
10	R	c.575G>A	p.Gly192Asp	6	Gly	+	Ferre 2012	Pathogenic	PS4, PM1, PM2, PM5, PP1, PP2, PP3, PP4
11	IC	c.575G>A	p.Gly192Asp	6	Gly	+	Ferre 2012	Pathogenic	PS4, PM1, PM2, PM5, PP1, PP2, PP3, PP4
12	R	c.575G>A	p.Gly192Asp	6	Gly	+	Ferre 2012	Pathogenic	PS4, PM1, PM2, PM5, PP1, PP2, PP3, PP4
13	IC	c.620G>A	p.Gly207Glu	7	Gly	+	Legrand 2019	Likely pathogenic	PM1, PM2, PM5, PP2, PP3, PP4
14	R	c.620G>A	p.Gly207Glu	7	Gly	+	Legrand 2019	Likely pathogenic	PM1, PM2, PM5, PP2, PP3, PP4
15	IC	c.638G>A	p.Gly213Asp	8	Gly	+	Frank 2015	Likely pathogenic	PM1, PM2, PM5, PP2, PP3, PP4, PP5
16	IC	c.647G>A	p.Gly216Glu	8	Gly	+	Ferre 2012	Likely pathogenic	PM1, PM2, PM5, PP2, PP3, PP4, PP5
17	R	c.647G>A	p.Gly216Glu	8	Gly	+	Ferre 2012	Likely pathogenic	PM1, PM2, PM5, PP2, PP3, PP4, PP5
18	IC	c.647G>C	p.Gly216Ala	8	Gly	+	Ferre 2012	Likely pathogenic	PM1, PM2, PM5, PP1, PP2, PP3, PP4
19	R	c.647G>C	p.Gly216Ala	8	Gly	+	Ferre 2012	Likely pathogenic	PM1, PM2, PM5, PP1, PP2, PP3, PP4
20	IC	c.665G>A	p.Gly222Asp	8	Gly	+	Ferre 2012	Pathogenic	PS4, PM1, PM2, PM5, PP1, PP2, PP3, PP4
21	R	c.665G>A	p.Gly222Asp	8	Gly	+	Ferre 2012	Pathogenic	PS4, PM1, PM2, PM5, PP1, PP2, PP3, PP4
22	IC	c.665G>A	p.Gly222Asp	8	Gly	+	Ferre 2012	Pathogenic	PS4, PM1, PM2, PM5, PP1, PP2, PP3, PP4
23	IC	c.673G>A	p.Gly225Ser	8	Gly	+	Legrand 2019	Likely pathogenic	PM1, PM2, PM5, PP2, PP3, PP4
24	IC	c.692G>A	p.Gly231Glu	9	Gly	+	Frank 2015	Pathogenic	PS4, PM1, PM2, PM6, PP1, PP2, PP3, PP4
25	IC	c.692G>A	p.Gly231Glu	9	Gly	+	Frank 2015	Pathogenic	PS4, PM1, PM2, PM6, PP1, PP2, PP3, PP4
26	R	c.692G>A	p.Gly231Glu	9	Gly	+	Frank 2015	Pathogenic	PS4, PM1, PM2, PM6, PP1, PP2, PP3, PP4
27	R	c.692G>A	p.Gly231Glu	9	Gly	+	Frank 2015	Pathogenic	PS4, PM1, PM2, PM6, PP1, PP2, PP3, PP4
28	R	c.692G>A	p.Gly231Glu	9	Gly	+	Frank 2015	Pathogenic	PS4, PM1, PM2, PM6, PP1, PP2, PP3, PP4
29	R	c.692G>A	p.Gly231Glu	9	Gly	+	Frank 2015	Pathogenic	PS4, PM1, PM2, PM6, PP1, PP2, PP3, PP4
30	IC	c.745G>A	p.Gly249Ser	10	Gly	+	Legrand 2019	Likely pathogenic	PM1, PM2, PM5, PP1, PP2, PP3, PP4
31	R	c.745G>A	p.Gly249Ser	10	Gly	+	Legrand 2019	Likely pathogenic	PM1, PM2, PM5, PP1, PP2, PP3, PP4
32	R	c.745G>A	p.Gly249Ser	10	Gly	+	Legrand 2019	Likely pathogenic	PM1, PM2, PM5, PP1, PP2, PP3, PP4
33	IC	c.755G>T	p.Gly252Val	10	Gly	+	Pepin 2000	Pathogenic	PS4, PM1, PM2, PM5, PP1, PP2, PP3, PP4
34	R	c.755G>T	p.Gly252Val	10	Gly	+	Pepin 2000	Pathogenic	PS4, PM1, PM2, PM5, PP1, PP2, PP3, PP4
35	R	c.755G>T	p.Gly252Val	10	Gly	+	Pepin 2000	Pathogenic	PS4, PM1, PM2, PM5, PP1, PP2, PP3, PP4
36	IC	c.755G>T	p.Gly252Val	10	Gly	+	Pepin 2000	Pathogenic	PS4, PM1, PM2, PM5, PP1, PP2, PP3, PP4
37	R	c.755G>T	p.Gly252Val	10	Gly	+	Pepin 2000	Pathogenic	PS4, PM1, PM2, PM5, PP1, PP2, PP3, PP4
38	IC	c.755G>T	p.Gly252Val	10	Gly	+	Pepin 2000	Pathogenic	PS4, PM1, PM2, PM5, PP1, PP2, PP3, PP4
39	R	c.755G>T	p.Gly252Val	10	Gly	+	Pepin 2000	Pathogenic	PS4, PM1, PM2, PM5, PP1, PP2, PP3, PP4
40	IC	c.826G>A	p.Gly276Ser	11	Gly	+	Frank 2015	Pathogenic	PS4, PM1, PM2, PM5, PP1, PP2, PP3, PP4
41	R	c.826G>A	p.Gly276Ser	11	Gly	+	Frank 2015	Pathogenic	PS4, PM1, PM2, PM5, PP1, PP2, PP3, PP4
42	IC	c.826G>A	p.Gly276Ser	11	Gly	+	Frank 2015	Pathogenic	PS4, PM1, PM2, PM5, PP1, PP2, PP3, PP4
43	R	c.826G>A	p.Gly276Ser	11	Gly	+	Frank 2015	Pathogenic	PS4, PM1, PM2, PM5, PP1, PP2, PP3, PP4
44	R	c.826G>A	p.Gly276Ser	11	Gly	+	Frank 2015	Pathogenic	PS4, PM1, PM2, PM5, PP1, PP2, PP3, PP4
45	IC	c.836G>A	p.Gly279Asp	11	Gly	+	Drera 2002	Pathogenic	PS4, PM1, PM2, PM5, PP2, PP3, PP4
46	IC	c.836G>T	p.Gly279Val	11	Gly	+	Frank 2015	Likely pathogenic	PM1, PM2, PM5, PP2, PP3, PP4
47	IC	c.926G>T	p.Gly309Val	13	Gly	+	Frank 2015	Likely pathogenic	PM1, PM2, PM5, PP1, PP2, PP3, PP4
48	R	c.926G>T	p.Gly309Val	13	Gly	+	Frank 2015	Likely pathogenic	PM1, PM2, PM5, PP1, PP2, PP3, PP4
49	IC	c.935G>T	p.Gly312Val	13	Gly	+	Henneton	Likely pathogenic	PM1, PM2, PP2, PP3, PP4
50	IC	c.970G>A	p.Gly324Ser	14	Gly	+	Martin 2006	Pathogenic	PS4, PM1, PM2, PP1, PP3, PP4
51	R	c.970G>A	p.Gly324Ser	14	Gly	+	Martin 2006	Pathogenic	PS4, PM1, PM2, PP1, PP3, PP4
52	IC	c.970G>A	p.Gly324Ser	14	Gly	+	Martin 2006	Pathogenic	PS4, PM1, PM2, PP1, PP3, PP4
53	R	c.970G>A	p.Gly324Ser	14	Gly	+	Martin 2006	Pathogenic	PS4, PM1, PM2, PP1, PP3, PP4
54	R	c.970G>A	p.Gly324Ser	14	Gly	+	Martin 2006	Pathogenic	PS4, PM1, PM2, PP1, PP3, PP4
55	IC	c.1051G>C	P.Gly351Arg	16	Gly	+	Martin 2006	Pathogenic	PS4, PM1, PM2, PP1, PP3, PP4
56	IC	c.1106G>A	p.Gly369Glu	16	Gly	+	Martin 2006	Pathogenic	PS4, PM1, PM2, PP1, PP3, PP4
57	IC	c.1177G>A	p.Gly393Ser	17	Gly	+	Henneton	Likely pathogenic	PM1, PM2, PP1, PP2, PP3, PP4
58	R	c.1177G>A	p.Gly393Ser	17	Gly	+	Henneton	Likely pathogenic	PM1, PM2, PP1, PP2, PP3, PP4
59	R	c.1177G>A	p.Gly393Ser	17	Gly	+	Henneton	Likely pathogenic	PM1, PM2, PP1, PP2, PP3, PP4
60	IC	c.1187G>T	p.Gly396Val	17	Gly	+	Frank 2015	Likely pathogenic	PM1, PM2, PP1, PP2, PP3, PP4
61	IC	c.1241G>T	pGly414Val	18	Gly	+	Ferre 2012	Likely pathogenic	PM1, PM2, PP3, PP4
62	R	c.1241G>T	pGly414Val	18	Gly	+	Ferre 2012	Likely pathogenic	PM1, PM2, PP3, PP4
63	R	c.1250G>A	p.Gly417Glu	18	Gly	+	Legrand 2019	Likely pathogenic	PM1, PM2, PM5, PP2, PP3, PP4
64	IC	c.1258G>A	p.Gly420Ser	19	Gly	+	Pepin 2014	pathogenic	PS4, PM1, PM2, PP2, PP3, PP4
65	IC	c.1304G>A	p.Gly435Asp	19	Gly	+	Frank 2015	Likely pathogenic	PM1, PM2, PM5, PP2, PP3, PP4, PP5
66	IC	c.1330G>A	p.Gly444Arg	19	Gly	+	Pepin 2000	Pathogenic	PS4, PM1, PM2,PM6, PP2, PP3, PP4
67	IC	c.1330G>A	p.Gly444Arg	19	Gly	+	Pepin 2000	Pathogenic	PS4, PM1, PM2, PP2, PP3, PP4
68	IC	c.1358G>A	p.Gly453Asp	20	Gly	+	Hassan 2002	Pathogenic	PS4, PM1, PM2, PP2, PP3, PP4
69	IC	c.1457G>T	p.Gly486Val	21	Gly	+	Frank 2015	Likely pathogenic	PM1, PM2, PM5, PP2, PP3, PP4, PP5
70	IC	c.1466G>A	p.Gly489Glu	21	Gly	+	Pepin 2000	Pathogenic	PS4, PM1, PM2, PM5, PP1, PP2, PP3, PP4
71	R	c.1466G>A	p.Gly489Glu	21	Gly	+	Pepin 2000	Pathogenic	PS4, PM1, PM2, PM5, PP1, PP2, PP3, PP4
72	IC	c.1466G>T	p.Gly489Val	21	Gly	+	Henneton	Pathogenic	PS4, PM1, PM2, PM5, PP2, PP3, PP4
73	IC	c.1511G>T	p.Gly504Val	22	Gly	+	Pepin 2014	Pathogenic	PS4, PM1, PM2, PM5, PP2, PP3, PP4
74	IC	c.1546G>C	p.Gly516Arg	22	Gly	+	Legrand 2019	Likely pathogenic	PM1, PM2, PP2, PP3, PP4
75	IC	c.1555_1556delinsTT	p.Gly519Leu	22	Gly	+	Legrand 2019	Likely pathogenic	PM1, PM2, PM5, PP1, PP2, PP3, PP4
76	R	c.1555_1556delinsTT	p.Gly519Leu	22	Gly	+	Legrand 2019	Likely pathogenic	PM1, PM2, PM5, PP1, PP2, PP3, PP4
77	IC	c.1618G>A	p.Gly540Arg	23	Gly	+	Smith 1997	Pathogenic	PS4, PM1, PM2, PP1, PP2, PP3, PP4
78	R	c.1618G>A	p.Gly540Arg	23	Gly	+	Smith 1997	Pathogenic	PS4, PM1, PM2, PP1, PP2, PP3, PP4
79	IC	c.1618G>A	p.Gly540Arg	23	Gly	+	Smith 1997	Pathogenic	PS4, PM1, PM2, PP2, PP3, PP4
80	IC	c.1618G>A	p.Gly540Arg	23	Gly	+	Smith 1997	Pathogenic	PS4, PM1, PM2, PP2, PP3, PP4
81	IC	c.1618G>A	p.Gly540Arg	23	Gly	+	Smith 1997	Pathogenic	PS4, PM1, PM2, PP2, PP3, PP4
82	R	c.1618G>A	p.Gly540Arg	23	Gly	+	Smith 1997	Pathogenic	PS4, PM1, PM2, PP2, PP3, PP4
83	R	c.1618G>A	p.Gly540Arg	23	Gly	+	Smith 1997	Pathogenic	PS4, PM1, PM2, PP2, PP3, PP4
84	IC	c.1654G>C	p.Gly552Arg	23	Gly	+	Frank 2015	Likely pathogenic	PM1, PM2, PM5, PP1, PP2, PP3, PP4
85	R	c.1654G>C	p.Gly552Arg	23	Gly	+	Frank 2015	Likely pathogenic	PM1, PM2, PM5, PP1, PP2, PP3, PP4
86	IC	c.1672G>C	p.Gly558Arg	24	Gly	+	Frank 2015	Likely pathogenic	PM1, PM2, PP2, PP3, PP4
87	IC	c.1700G>A	p.Gly567Glu	24	Gly	+	Mackay 1996	Pathogenic	PS4, PM1, PM2, PP1, PP2, PP3, PP4
88	R	c.1700G>A	p.Gly567Glu	24	Gly	+	Mackay 1996	Pathogenic	PS4, PM1, PM2, PP1, PP2, PP3, PP4
89	R	c.1700G>A	p.Gly567Glu	24	Gly	+	Mackay 1996	Pathogenic	PS4, PM1, PM2, PP1, PP2, PP3, PP4
90	R	c.1700G>A	p.Gly567Glu	24	Gly	+	Mackay 1996	Pathogenic	PS4, PM1, PM2, PP1, PP2, PP3, PP4
91	IC	c.1744G>A	p.Gly582Ser	24	Gly	+	Anderson 1997	Pathogenic	PS4, PM1, PM2, PM5, PP2, PP3, PP4
92	IC	c.1763G>T	p.Gly588Val	25	Gly	+	Frank 2015	Likely pathogenic	PM1, PM2, PM5, PP2, PP3, PP4
93	IC	c.1781G>A	p.Gly594Glu	25	Gly	-	this study	Likely pathogenic	PM1, PM2, PP2, PP3, PP4
94	IC	c.1835G>A	p.Gly612Asp	26	Gly	+	Drera 2002	Pathogenic	PS4, PM2, PM1, PP1, PP2, PP3, PP4
95	R	c.1835G>A	p.Gly612Asp	26	Gly	+	Drera 2002	Pathogenic	PS4, PM2, PM1, PP1, PP2, PP3, PP4
96	R	c.1835G>A	p.Gly612Asp	26	Gly	+	Drera 2002	Pathogenic	PS4, PM2, PM1, PP1, PP2, PP3, PP4
97	IC	c.1844G>T	p.Gly615Val	26	Gly	+	Legrand 2019	Likely pathogenic	PM1, PM2, PM5, PP1, PP2, PP3, PP4
98	IC	c.1853G>T	p.Gly618Val	26	Gly	+	Frank 2015	Likely pathogenic	PM1, PM2, PM6, PP2, PP3, PP4
99	IC	c.1916G>A	p.Gly639Glu	27	Gly	+	Frank 2015	Pathogenic	PS4, PM1, PM2, PM5, PP2, PP3, PP4
100	IC	c.1969G>C	p.Gly657Arg	28	Gly	+	Frank 2015	Likely pathogenic	PM1, PM2, PM5, PP2, PP3, PP4
101	R	c.1969G>C	p.Gly657Arg	28	Gly	+	Frank 2015	Likely pathogenic	PM1, PM2, PM5, PP2, PP3, PP4
102	IC	c.1978G>A	p.Gly660Ser	29	Gly	-	Pepin 2014	Likely pathogenic	PM1, PM2, PM5, PP2, PP3, PP4, PP5
103	IC	c.1979G>A	p.Gly660Asp	29	Gly	+	Pepin 2000	Likely pathogenic	PM1, PM2, PM5, PP2, PP3, PP4, PP5
104	IC	c.2024G>T	p.Gly675Val	30	Gly	+	Pepin 2014	Pathogenic	PS4, PM1, PM2, PP1, PP2, PP3, PP4
105	R	c.2024G>T	p.Gly675Val	30	Gly	+	Pepin 2014	Pathogenic	PS4, PM1, PM2, PP1, PP2, PP3, PP4
106	R	c.2024G>T	p.Gly675Val	30	Gly	+	Pepin 2014	Pathogenic	PS4, PM1, PM2, PP1, PP2, PP3, PP4
107	R	c.2042G>T	p.Gly681Val	30	Gly	+	Germain 2007	Pathogenic	PS4, PM1, PM2, PP2, PP3, PP4
108	IC	c.2042G>T	p.Gly681Val	30	Gly	+	Germain 2007	Pathogenic	PS4, PM1, PM2, PP2, PP3, PP4
109	R	c.2042G>T	p.Gly681Val	30	Gly	+	Germain 2007	Pathogenic	PS4, PM1, PM2, PP2, PP3, PP4
110	IC	c.2095G>C	p.Gly699Arg	30	Gly	+	Pepin 2000	Likely pathogenic	PM1, PM2, PM5, PP2, PP3
111	IC	c.2104G>A	p.Gly702Ser	30	Gly	+	Frank 2015	Likely pathogenic	PM1, PM2, PM5, PP2, PP3, PP4
112	R	c.2104G>A	p.Gly702Ser	30	Gly	+	Frank 2015	Likely pathogenic	PM1, PM2, PM5, PP2, PP3, PP4
113	IC	c.2150G>A	p.Gly717Asp	31	Gly	+	Naing 2011	Pathogenic	PS4, PM1, PM2, PP1, PP2, PP3, PP4
114	R	c.2150G>A	p.Gly717Asp	31	Gly	+	Naing 2011	Pathogenic	PS4, PM1, PM2, PP1, PP2, PP3, PP4
115	R	c.2150G>A	p.Gly717Asp	31	Gly	+	Naing 2011	Pathogenic	PS4, PM1, PM2, PP1, PP2, PP3, PP4
116	IC	c.2185G>A	p.Gly729Arg	31	Gly	+	Pepin 2014	Likely pathogenic	PM1, PM2, PM5, PP2, PP3, PP4
117	IC	c.2221G>A	p.Gly741Ser	31	Gly	+	Morissette 2014	Pathogenic	PS4, PM1, PM2, PM5, PP1, PP2, PP3, PP4
118	R	c.2221G>A	p.Gly741Ser	31	Gly	+	Morissette 2014	Pathogenic	PS4, PM1, PM2, PM5, PP1, PP2, PP3, PP4
119	IC	c.2222G>A	p.Gly741Asp	31	Gly	+	Morissette 2014	Pathogenic	PS4, PM1, PM2, PM5, PP1, PP2, PP3, PP4
120	IC	c.2231G>A	p.Gly744Asp	32	Gly	+	Frank 2015	Likely pathogenic	PM1, PM2, PM5, PP2, PP3, PP4
121	IC	c.2231G>T	p.Gly744Val	32	Gly	+	Pepin 2000	Pathogenic	PS4, PM1, PM2, PM5, PP2, PP3, PP4
122	IC	c.2249G>A	p.Gly750Asp	32	Gly	+	Henneton	Likely pathogenic	PM1, PM2, PP2, PP3, PP4
123	IC	c.2285G>A	p.Gly762Asp	33	Gly	+	Ferre 2012	Pathogenic	PS4, PM1, PM2, PM5, PP2, PP3, PP4
124	R	c.2285G>A	p.Gly762Asp	33	Gly	+	Ferre 2012	Pathogenic	PS4, PM1, PM2, PM5, PP2, PP3, PP4
125	IC	c.2285G>T	p.Gly762Val	33	Gly	+	Pepin 2014	Pathogenic	PS4, PM1, PM2, PM5, PP2, PP3, PP4
126	IC	c.2285G>T	p.Gly762Val	33	Gly	+	Pepin 2014	Pathogenic	PS4, PM1, PM2, PM5, PP2, PP3, PP4
127	R	c.2285G>T	p.Gly762Val	33	Gly	+	Pepin 2014	Pathogenic	PS4, PM1, PM2, PM5, PP2, PP3, PP4
128	IC	c.2293G>C	p.Gly765Arg	33	Gly	+	Frank 2015	Likely pathogenic	PM1, PM2, PM5, PP1, PP2, PP3, PP4
129	R	c.2293G>C	p.Gly765Arg	33	Gly	+	Frank 2015	Likely pathogenic	PM1, PM2, PM5, PP1, PP2, PP3, PP4
130	R	c.2293G>C	p.Gly765Arg	33	Gly	+	Frank 2015	Likely pathogenic	PM1, PM2, PM5, PP1, PP2, PP3, PP4
131	IC	c.2312G>T	p.Gly771Val	33	Gly	+	Legrand 2019	Likely pathogenic	PM1, PM2, PM5, PP2, PP3, PP4
132	IC	c.2356G>A	p.Gly786Arg	34	Gly	+	Yang 2006	Pathogenic	PS4, PM1, PM2, PM5, PP2, PP3, PP4
133	R	c.2356G>A	p.Gly786Arg	34	Gly	+	Yang 2006	Pathogenic	PS4, PM1, PM2, PM5, PP2, PP3, PP4
134	IC	c.2357G>T	p.Gly786Val	34	Gly	+	Pepin 2014	Pathogenic	PS4, PM1, PM2, PM5, PP1, PP2, PP3, PP4
135	IC	c.2357G>T	p.Gly786Val	34	Gly	+	Pepin 2014	Pathogenic	PS4, PM1, PM2, PM5, PP1, PP2, PP3, PP4
136	IC	c.2357G>T	p.Gly786Val	34	Gly	+	Pepin 2014	Pathogenic	PS4, PM1, PM2, PM5, PP1, PP2, PP3, PP4
137	IC	c.2438G>A	p.Gly813Asp	35	Gly	+	Frank 2015	Likely pathogenic	PM1, PM2, PM5, PP2, PP3, PP4
138	IC	c.2483G>A	p.Gly828Glu	36	Gly	+	Legrand 2019	Likely pathogenic	PM1, PM2, PM5, PP2, PP3, PP4
139	R	c.2483G>A	p.Gly828Glu	36	Gly	+	Legrand 2019	Likely pathogenic	PM1, PM2, PM5, PP2, PP3, PP4
140	IC	c.2483G>A	p.Gly828Glu	36	Gly	+	Legrand 2019	Likely pathogenic	PM1, PM2, PM5, PP2, PP3, PP4
141	IC	c.2492G>A	p.Gly831Asp	36	Gly	+	Bergeron 2014	Likely pathogenic	PM1, PM2, PP2, PP3, PP4
142	R	c.2492G>A	p.Gly831Asp	36	Gly	+	Bergeron 2014	Likely pathogenic	PM1, PM2, PP2, PP3, PP4
143	R	c.2501G>T	p.Gly834Val	36	Gly	+	Pepin 2014	Likely pathogenic	PM1, PM2, PM5, PP2, PP3, PP4
144	IC	c.2555G>A	p.Gly852Asp	37	Gly	+	Pepin 2014	Likely pathogenic	PM1, PM2, PM5, PP2, PP3, PP4
145	IC	c.2671G>A	p.Gly891Arg	39	Gly	+	Ferre 2012	Likely pathogenic	PM1, PM2, PP1, PP2, PP3, PP4
146	R	c.2671G>A	p.Gly891Arg	39	Gly	+	Ferre 2012	Likely pathogenic	PM1, PM2, PP1, PP2, PP3, PP4
147	R	c.2671G>A	p.Gly891Arg	39	Gly	+	Ferre 2012	Likely pathogenic	PM1, PM2, PP1, PP2, PP3, PP4
148	R	c.2671G>A	p.Gly891Arg	39	Gly	+	Ferre 2012	Likely pathogenic	PM1, PM2, PP1, PP2, PP3, PP4
149	IC	c.2690G>A	p.Gly897Asp	39	Gly	+	Frank 2015	Likely pathogenic	PM1, PM2, PP1, PP2, PP3, PP4
150	R	c.2690G>A	p.Gly897Asp	39	Gly	+	Frank 2015	Likely pathogenic	PM1, PM2, PP1, PP2, PP3, PP4
151	IC	c.2735G>A	p.Gly912Asp	39	Gly	+	Girardin 2013	Pathogenic	PS4, PM1, PM2, PM5, PM6, PP1, PP2, PP3, PP4
152	IC	c.2735G>T	p.Gly912Val	39	Gly	+	Frank 2015	Likely pathogenic	PM1, PM2, PM5, PP1, PP2, PP3, PP4
153	IC	c.2753G>T	p.Gly918Val	39	Gly	+	Frank 2015	Likely pathogenic	PM1, PM2, PM5, PM6, PP2, PP3, PP4
154	R	c.2807G>A	p.Gly936Asp	39	Gly	+	Frank 2015	Likely pathogenic	PM1, PM2, PM5, PM6, PP1, PP2, PP3, PP4
155	R	c.2807G>A	p.Gly936Asp	39	Gly	+	Frank 2015	Likely pathogenic	PM1, PM2, PM5, PM6, PP1, PP2, PP3, PP4
156	R	c.2807G>A	p.Gly936Asp	39	Gly	+	Frank 2015	Likely pathogenic	PM1, PM2, PM5, PM6, PP1, PP2, PP3, PP4
157	IC	c.2851G>A	p.Gly951Arg	40	Gly	-	this study	Likely pathogenic	PM1, PM2, PP2, PP3, PP4
158	R	c.2851G>A	p.Gly951Arg	40	Gly	-	this study	Likely pathogenic	PM1, PM2, PP2, PP3, PP4
159	IC	c.2869G>A	p.Gly957Ser	40	Gly	+	Tromp 1989	Pathogenic	PS4, PM1, PM2, PM5, PP2, PP3, PP4
160	IC	c.2915G>A	p.Gly972Asp	40	Gly	+	Pepin 2014	Likely pathogenic	PM1, PM2, PM5, PM6, PP2, PP3, PP4
161	IC	c.2924G>T	p.Gly975Val	40	Gly	+	Kerwin 2008	Pathogenic	PS4, PM1, PM2, PP2, PP3, PP4
162	IC	c.2951G>A	p.Gly984Glu	41	Gly	+	Frank 2015	Pathogenic	PS4, PM1, PM2, PM5, PP1, PP2, PP3, PP4
163	R	c.2951G>A	p.Gly984Glu	41	Gly	+	Frank 2015	Pathogenic	PS4, PM1, PM2, PM5, PP1, PP2, PP3, PP4
164	IC	c.2951G>A	p.Gly984Glu	41	Gly	+	Frank 2015	Pathogenic	PS4, PM1, PM2, PM5, PP1, PP2, PP3, PP4
165	IC	c.2959G>A	p.Gly987Ser	41	Gly	+	Pepin 2014	Pathogenic	PS4, PM1, PM2, PM5, PP1, PP2, PP3, PP4
166	R	c.2959G>A	p.Gly987Ser	41	Gly	+	Pepin 2014	Pathogenic	PS4, PM1, PM2, PM5, PP1, PP2, PP3, PP4
167	R	c.2959G>A	p.Gly987Ser	41	Gly	+	Pepin 2014	Pathogenic	PS4, PM1, PM2, PM5, PP1, PP2, PP3, PP4
168	IC	c.2960G>A	p.Gly987Ser	41	Gly	+	Frank 2015	Likely pathogenic	PM1, PM2, PM5, PP1, PP2, PP3, PP4
169	R	c.2960G>A	p.Gly987Ser	41	Gly	+	Frank 2015	Likely pathogenic	PM1, PM2, PM5, PP1, PP2, PP3, PP4
170	R	c.2960G>A	p.Gly987Ser	41	Gly	+	Frank 2015	Likely pathogenic	PM1, PM2, PM5, PP1, PP2, PP3, PP4
171	R	c.2960G>A	p.Gly987Ser	41	Gly	+	Frank 2015	Likely pathogenic	PM1, PM2, PM5, PP1, PP2, PP3, PP4
172	IC	c.2960G>A	p.Gly987Asp	41	Gly	+	Frank 2015	Likely pathogenic	PM1, PM2, PM5, PP1, PP2, PP3, PP4
173	R	c.2960G>A	p.Gly987Asp	41	Gly	+	Frank 2015	Likely pathogenic	PM1, PM2, PM5, PP1, PP2, PP3, PP4
174	R	c.2960G>A	p.Gly987Asp	41	Gly	+	Frank 2015	Likely pathogenic	PM1, PM2, PM5, PP1, PP2, PP3, PP4
175	IC	c.2978G>T	p.Gly993Val	41	Gly	-	this study	Likely pathogenic	PM1, PM2, PM5, PP2, PP3, PP4
176	IC	c.2995G>T	p.Gly999Cys	41	Gly	+	Legrand 2019	Likely pathogenic	PM1, PM2, PM5, PP2, PP3, PP4
177	R	c.2995G>T	p.Gly999Cys	41	Gly	+	Legrand 2019	Likely pathogenic	PM1, PM2, PM5, PP2, PP3, PP4
178	IC	c.3059G>A	p.Gly1020Asp	42	Gly	+	Legrand 2019	Likely pathogenic	PM1, PM2, PM6, PP2, PP3, PP4
179	IC	c.3113G>A	p.Gly1038Asp	43	Gly	+	Frank 2015	Likely pathogenic	PM1, PM2, PM6, PP2, PP3, PP4
180	IC	c.3122G>A	p.Gly1041Asp	43	Gly	+	Frank 2015	Likely pathogenic	PM1, PM2, PM5, PP2, PP3, PP4
181	IC	c.3158G>T	p.Gly1053Val	43	Gly	-	this study	Likely pathogenic	PM1, PM2, PM5, PP2, PP3, PP4
182	IC	c.3166G>A	p.Gly1056Ser	43	Gly	+	Frank 2015	Likely pathogenic	PM1, PM5, PP1, PP2, PP3, PP4
183	R	c.3166G>A	p.Gly1056Ser	43	Gly	+	Frank 2015	Likely pathogenic	PM1, PM5, PP1, PP2, PP3, PP4
184	R	c.3166G>A	p.Gly1056Ser	43	Gly	+	Frank 2015	Likely pathogenic	PM1, PM5, PP1, PP2, PP3, PP4
185	R	c.3166G>A	p.Gly1056Ser	43	Gly	+	Frank 2015	Likely pathogenic	PM1, PM5, PP1, PP2, PP3, PP4
186	R	c.3166G>A	p.Gly1056Ser	43	Gly	+	Frank 2015	Likely pathogenic	PM1, PM5, PP1, PP2, PP3, PP4
187	R	c.3166G>A	p.Gly1056Ser	43	Gly	+	Frank 2015	Likely pathogenic	PM1, PM5, PP1, PP2, PP3, PP4
188	R	c.3166G>A	p.Gly1056Ser	43	Gly	+	Frank 2015	Likely pathogenic	PM1, PM5, PP1, PP2, PP3, PP4
189	IC	c.3383G>A	p.Gly1128Asp	46	Gly	+	Legrand 2019	Likely pathogenic	PM1, PM2, PM5, PP2, PP3, PP4
190	IC	c.3446G>A	p.Gly1149Asp	47	Gly	+	Frank 2015	Pathogenic	PS4, PM1, PM2, PM6, PP2, PP3, PP4
191	IC	c.3482G>A	p.Gly1161Glu	47	Gly	+	Pepin 2000	Likely pathogenic	PM1, PM2, PM5, PP2, PP3, PP4
192	IC	c.3490G>A	p.Gly1164Arg	47	Gly	+	Pepin 2000	Pathogenic	PS4, PM1, PM2, PM5, PP2, PP3, PP4
193	IC	c.3509G>A	p.Gly1170Asp	47	Gly	+	Johnson 1995	Pathogenic	PS4, PM1, PM2, PM5, PM6, PP2, PP3, PP4
194	IC	c.3544G>C	p.Gly1182Arg	48	Gly	+	Frank 2015	Pathogenic	PS4, PM1, PM2, PM5, PP2, PP3, PP4
195	IC	c.3544G>C	p.Gly1182Arg	48	Gly	+	Frank 2015	Pathogenic	PS4, PM1, PM2, PM5, PP2, PP3, PP4
196	IC	c.3562G>A	p.Gly1188Arg	48	Gly	+	Pope 1996	Pathogenic	PS4, PM1, PM2, PM5, PM6, PP2, PP3, PP4
197	IC	c.636+1G>T	p.?	7i	splice	-	this study	Likely pathogenic	PM2, PM4, PP3, PP4
198	R	c.636+1G>T	p.?	7i	splice	-	this study	Likely pathogenic	PM2, PM4, PP3, PP4
199	IC	c.636+5_636+6delinsCA	p.?	7i	splice	+	Legrand 2019	Likely pathogenic	PM2, PM4, PP3, PP4
200	IC	c.691-2A>G	p.Gly231_Pro248del	8i	splice	+	Giunta and Steinmann 2000	Likely pathogenic	PM2, PM4, PP3, PP4, PP5
201	IC	c.744+1G>A	p.?	9i	splice	+	Frank 2015	Likely pathogenic	PM2, PM4, PP1, PP3, PP4
202	R	c.744+1G>A	p.?	9i	splice	+	Frank 2015	Likely pathogenic	PM2, PM4, PP1, PP3, PP4
203	R	c.744+1G>A	p.?	9i	splice	+	Frank 2015	Likely pathogenic	PM2, PM4, PP1, PP3, PP4
204	IC	c.799-4_804del	p.?	10i/11	splice	+	Legrand 2019	Likely pathogenic	PM2, PM4, PP3, PP4
205	IC	c.853-2A>G	p.?	11i	splice	-	this study	Likely pathogenic	PM2, PM4, PP3, PP4
206	IC	c.898-1G>C	p.?	12i	splice	+	Ferre 2012	Pathogenic	PS4, PS3, PM2, PM4, PM6, PP3, PP4
207	IC	c.898-1G>C	p.?	12i	splice	+	Ferre 2012	Pathogenic	PS4, PS3, PM2, PM4, PM6, PP3, PP4
208	IC	c.951+1G>A	p.?	13i	splice	+	Ferre 2012	Pathogenic	PS4, PS3, PM2, PM4, PP3, PP4
209	IC	c.951+2T>A	p.?	13i	splice	+	Pepin 2014	Likely pathogenic	PM2, PM4, PM6, PP3, PP4, PP5
210	IC	c.951+4A>G	p.Gly300_Ala317del	13i	splice	+	Frank 2015	Pathogenic	PS3, PM2, PM4, PP3, PP4
211	R	c.951+4A>G	p.Gly300_Ala317del	13i	splice	+	Frank 2015	Pathogenic	PS3, PM2, PM4, PP3, PP4
212	IC	c.951+6T>C	p.Gly300_Ala317del	14i	splice	+	Drera 2002	Pathogenic	PS4, PS3, PM2, PM4, PP1, PP3, PP4
213	R	c.951+6T>C	p.Gly300_Ala317del	14i	splice	+	Drera 2002	Pathogenic	PS4, PS3, PM2, PM4, PP1, PP3, PP4
214	IC	c.952-106_996+45delinsGCTTAA	p.Gly318_Pro332del	14	splice	+	Ferre 2012	Likely pathogenic	PM2, PM4, PP3, PP4
215	IC	c.996+1G>A	p.Gly318_Pro332del	14i	splice	+	Pepin 2000	Pathogenic	PS4, PS3, PM2, PM4, PP3, PP4
216	IC	c.996+5_996+8del	p.Gly318_Pro332del	14i	splice	+	Frank 2015	Likely pathogenic	PM2, PM4, PM6, PP3, PP4
217	IC	c.1149+1G>A	p.Glu352_Gly384del	16i	splice	+	Pepin 2014	Pathogenic	PS4, PS3, PM2, PM4, PP3, PP4
218	IC	c.1194+2T>A	p.?	17i	splice	+	Henneton	Likely pathogenic	PM2, PM4, PP1, PP3, PP4
219	IC	c.1293+2dup	p.?	18i	splice	+	Legrand 2019	Likely pathogenic	PM2, PM4, PP3, PP4
220	IC	c.1294-2A>G	p.?	18i	splice	+	Frank 2015	Likely pathogenic	PM2, PM4, PP3, PP4
221	R	c.1347+1G>A	p.[Arg449_Gly450insValSerPheThrAlaThrAspLeu;Arg449_Gly450ins43;Gly432_Arg449del]	19i	splice	+	Kontusaari 1990	Pathogenic	PS4, PS3, PM2, PM4, PP1, PP3, PP4
222	IC	c.1347+1G>A	p.[Arg449_Gly450insValSerPheThrAlaThrAspLeu;Arg449_Gly450ins43;Gly432_Arg449del]	19i	splice	+	Kontusaari 1990	Pathogenic	PS4, PS3, PM2, PM4, PP1, PP3, PP4
223	R	c.1347+1G>A	p.[Arg449_Gly450insValSerPheThrAlaThrAspLeu;Arg449_Gly450ins43;Gly432_Arg449del]	19i	splice	+	Kontusaari 1990	Pathogenic	PS4, PS3, PM2, PM4, PP1, PP3, PP4
224	IC	c.1347+1G>A	p.[Arg449_Gly450insValSerPheThrAlaThrAspLeu;Arg449_Gly450ins43;Gly432_Arg449del]	19i	splice	+	Kontusaari 1990	Pathogenic	PS4, PS3, PM2, PM4, PM6, PP1, PP3, PP4
225	IC	c.1347+1G>A	p.[Arg449_Gly450insValSerPheThrAlaThrAspLeu;Arg449_Gly450ins43;Gly432_Arg449del]	19i	splice	+	Kontusaari 1990	Pathogenic	PS4, PS3, PM2, PM4, PP1, PP3, PP4
226	IC	c.1348-2A>G	p.Gly450_Glu451del	19i	Deletion	+	Legrand 2019	Likely pathogenic	PS3, PM2, PM4, PP3, PP4
227	R	c.1348-2A>G	p.Gly450_Glu451del	19i	Deletion	+	Legrand 2019	Likely pathogenic	PS3, PM2, PM4, PP3, PP4
228	IC	c.1609-8_1619del	p.Gly537_Pro554del	22i/23	splice	+	Frank 2015	Likely pathogenic	PS3, PM2, PM4, PP3, PP4
229	IC	c.1662+1G>A	p.Gly537_Pro554del	23i	splice	+	Pope 1996	Pathogenic	PS4, PS3, PM4, PP3, PP4
230	IC	c.1662+1G>A	p.Gly537_Pro554del	23i	splice	+	Pope 1996	Pathogenic	PS4, PS3, PM4, PP3, PP4
231	IC	c.1662+1G>A	p.Gly537_Pro554del	23i	splice	+	Pope 1996	Pathogenic	PS4, PS3, PM4, PP3, PP4
232	IC	c.1662+1G>A	p.Gly537_Pro554del	23i	splice	+	Pope 1996	Pathogenic	PS4, PS3, PM4, PM6, PP3, PP4
233	IC	c.1662+1G>A	p.Gly537_Pro554del	23i	splice	+	Pope 1996	Pathogenic	PS4, PS3, PM4, PP3, PP4
234	IC	c.1662+1G>A	p.Gly537_Pro554del	23i	splice	+	Pope 1996	Pathogenic	PS4, PS3, PM4, PP3, PP4
235	R	c.1662+1G>A	p.Gly537_Pro554del	23i	splice	+	Pope 1996	Pathogenic	PS4, PS3, PM4, PP3, PP4
236	IC	c.1662+1G>A	p.Gly537_Pro554del	23i	splice	+	Pope 1996	Pathogenic	PS4, PS3, PM4, PP3, PP4
237	IC	c.1662+1G>A	p.Gly537_Pro554del	23i	splice	+	Pope 1996	Pathogenic	PS4, PS3, PM4, PP3, PP4
238	IC	c.1662+1G>A	p.Gly537_Pro554del	23i	splice	+	Pope 1996	Pathogenic	PS4, PS3, PM4, PP3, PP4
239	IC	c.1662+1G>A	p.Gly537_Pro554del	23i	splice	+	Pope 1996	Pathogenic	PS4, PS3, PM4, PP3, PP4
240	IC	c.1662+1G>C	p.Gly537_Pro554del	23i	splice	+	Pepin 2014	Pathogenic	PS4, PS3, PM2, PM4, PM6, PP1, PP3, PP4
241	IC	c.1761+1G>A	p.Gly555_Asp587del	24i	splice	+	Drera 2011	Pathogenic	PS4, PM2, PM4, PP3, PP4
242	IC	c.1761+4A>T	p.?	24i	splice	+	Frank 2015	Likely pathogenic	PM2, PM4, PM6, PP3, PP4
243	IC	c.1816-2A>G	p.?	25i	splice	+	Legrand 2019	Likely pathogenic	PM2, PM4, PM6, PP3, PP4
244	IC	c.1923+1G>A	p.Gly624_Gln641del	26i	splice	+	Pepin 2000	Pathogenic	PS3, PS4, PM2, PM4, PP3, PP4
245	IC	c.1977+5G>A	p.Gly642_Pro659del	28i	splice	+	Frank 2015	Pathogenic	PS3, PM2, PM4, PP1, PP3, PP4
246	R	c.1977+5G>A	p.Gly642_Pro659del	28i	splice	+	Frank 2015	Pathogenic	PS3, PM2, PM4, PP1, PP3, PP4
247	IC	c.2022G>A	p.Gly660_Lys674del	29	splice	+	Schwarze 1997	Pathogenic	PS3, PS4, PM2, PM4, PP3, PP4
248	IC	c.2134_2160del	p.Pro712_Gly720del	31	Deletion	+	Frank 2015	Likely pathogenic	PM2, PM4, PP3, PP4
249	IC	c.2283+5G>A	p.?	32i	splice	+	Frank 2015	Likely pathogenic	PM2, PM4, PP3, PP4
250	IC	c.2446-2A>G	p.?	35i	splice	+	Frank 2015	Likely pathogenic	PM2, PM4, PP3, PP4
251	IC	c.2522_2539del	p.Val841_Gly846del	36i	Deletion	-	this study	Likely pathogenic	PM2, PM4, PP3, PP4
252	IC	c.2553+1G>A	p.Gly816_Ala851del	36i	splice	+	Pepin 2014	Pathogenic	PS4, PS3, PM2, PM4, PP3, PP4
253	IC	c.2553+1G>A	p.?	36i	splice	+	Pepin 2014	Pathogenic	PS4, PS3, PM2, PM4, PP3, PP4
254	IC	c.2931+1G>T	p.?	40i	splice	+	Frank 2015	Likely pathogenic	PM2, PM4, PP3, PP4
255	IC	c.2939_2947delinsCGGTCT	p.Ser980_Pr1983delinsThrValSer	41	Indel	+	Frank 2015	Likely pathogenic	PM2, PM4, PP3, PP4
256	IC	c.3202-2A>G	p.?	43i	splice	+	Burk 2007	Pathogenic	PS4, PM2, PM4, PM6, PP3, PP4
257	IC	c.3255+5G>A	p.?	44i	splice	+	Schwarze 1997	Pathogenic	PS4, PM2, PM4, PP3, PP4
258	IC	c.3364-2A>G	p.Gly1122_Arg1139del	45i	splice	+	Ferre 2012	Pathogenic	PS3, PM2, PM4, PP3, PP4
259	IC	c.3364-1G>C	p.?	45i	splice	+	Frank 2015	Likely pathogenic	PM2, PM4, PP3, PP4
260	IC	c.3417+5G>A	p.Gly1122_Arg1139del	46i	splice	+	Gudmundsdottir 2012	Pathogenic	PS4, PS3, PM2, PM4, PP3, PP4
261	IC	c.3418-2A>G	p.?	46i	splice	+	Pepin 2014	Pathogenic	PS4, PS3, PM2, PM4, PM6, PP3, PP4
262	R	c.3441_3485dup	p.Lys1150_Gly1164dup	47	Duplication	+	Frank 2015	Likely pathogenic	PM2, PM4, PP1, PP3, PP4
263	R	c.3441_3485dup	p.Lys1150_Gly1164dup	47	Duplication	+	Frank 2015	Likely pathogenic	PM2, PM4, PP1, PP3, PP4
264	IC	c.3486_3489delinsT	p.Pro1163del	47	Deletion	+	Frank 2015	Likely pathogenic	PM2, PM4, PM6, PP3, PP4
265	IC	c.3525+1G>A	p.?	47i	splice	+	Weerakkody 2016	Likely pathogenic	PM2, PM4, PP3, PP4
266	IC	c.3533_3553del	p.Pro1178_Gly1185delinsArg	48	Indel	+	Frank 2015	Likely pathogenic	PM2, PM4, PM6, PP3, PP4
267	IC	c.194_195dup	p.Ile66Ter	2	HI	+	Legrand 2019	Pathogenic	PVS1, PM2, PP4
268	IC	c.222C>A	p.Cys74Ter	2	HI	-	this study	Pathogenic	PVS1, PM2, PP4
269	R	c.222C>A	p.Cys74Ter	2	HI	-	this study	Pathogenic	PVS1, PM2, PP4
270	IC	c.282+1G>T	p.Val28TyrfsTer5	2i	HI	-	this study	Pathogenic	PVS1, PM2, PP4
271	IC	c.479dup	p.Lys161GlnfsTer45	5	HI	+	Plancke 2009	Pathogenic	PVS1, PM2, PP4
272	IC	c.528+5G>A	p.?	5i	HI	+	Henneton 2019	Pathogenic	PVS1, PS3, PM2, PP1, PP3, PP4
273	R	c.528+5G>A	p.?	5i	HI	+	Henneton 2019	Pathogenic	PVS1, PS3, PM2, PP1, PP3, PP4
274	R	c.528+5G>A	p.?	5i	HI	+	Henneton 2019	Pathogenic	PVS1, PS3, PM2, PP1, PP3, PP4
275	IC	c.555del	p.Gly186ValfsTer36	6	HI	+	Schwarze 2001	Pathogenic	PVS1, PS4, PM2, PP4
276	IC	c.555del	p.Gly186ValfsTer36	6	HI	+	Schwarze 2001	Pathogenic	PVS1, PS4, PM2, PP4
277	IC	c.724C>T	p.Arg242Ter	9	HI	-	this study	Pathogenic	PVS1, PP4, PP5
278	IC	c.811C>T	p.Arg271Ter	11	HI	+	Frank 2015	Pathogenic	PVS1, PS4, PM2, PP1, PP4
279	R	c.811C>T	p.Arg271Ter	11	HI	+	Frank 2015	Pathogenic	PVS1, PS4, PM2, PP1, PP4
280	R	c.811C>T	p.Arg271Ter	11	HI	+	Frank 2015	Pathogenic	PVS1, PS4, PM2, PP1, PP4
281	R	c.811C>T	p.Arg271Ter	11	HI	+	Frank 2015	Pathogenic	PVS1, PS4, PM2, PP1, PP4
282	R	c.811C>T	p.Arg271Ter	11	HI	+	Frank 2015	Pathogenic	PVS1, PS4, PM2, PP1, PP4
283	R	c.811C>T	p.Arg271Ter	11	HI	+	Frank 2015	Pathogenic	PVS1, PS4, PM2, PP1, PP4
284	IC	c.868_869delinsG	p.Pro290GlufsTer120	12	HI	-	this study	Pathogenic	PVS1, PM2, PP4
285	IC	c.997-1G>A	p.Gly333AlafsTer77	14i	HI	+	Henneton	Pathogenic	PVS1, PM2, PP1, PP4
286	R	c.997-1G>A	p.Gly333AlafsTer77	14i	HI	+	Henneton	Pathogenic	PVS1, PM2, PP1, PP4
287	R	c.997-1G>A	p.Gly333AlafsTer77	14i	HI	+	Henneton	Pathogenic	PVS1, PM2, PP1, PP4
288	R	c.997-1G>A	p.Gly333AlafsTer77	14i	HI	+	Henneton	Pathogenic	PVS1, PM2, PP1, PP4
289	IC	c.1684C>T	p.Arg562Ter	24	HI	+	Jamuar 2016	Pathogenic	PVS1, PM2, PP4, PP5
290	R	c.1684C>T	p.Arg562Ter	24	HI	+	Jamuar 2016	Pathogenic	PVS1, PM2, PP4, PP5
291	IC	c.1714C>T	p.Arg572Ter	24	HI	+	Legrand 2019	Pathogenic	PVS1, PM2, PP4
292	IC	c.1714C>T	p.Arg572Ter	24	HI	+	Legrand 2019	Pathogenic	PVS1, PM2, PP4
293	IC	c.1786C>T	p.Arg596Ter	25	HI	+	Pepin 2014	Pathogenic	PVS1, PS4, PM2, PP4
294	IC	c.1786C>T	p.Arg596Ter	25	HI	+	Pepin 2014	Pathogenic	PVS1, PS4, PM2, PP4
295	R	c.1786C>T	p.Arg596Ter	25	HI	+	Pepin 2014	Pathogenic	PVS1, PS4, PM2, PP4
296	IC	deletion of exons 1-28	p.?	1-28	HI	-	Legrand 2019	Pathogenic	PVS1, PM2, PP4
297	IC	c.2309del	p.Pro770LeufsTer21	33	HI	-	this study	Pathogenic	PVS1, PM2, PP4
298	IC	c.2654_2655del	p.Gly885GlufsTer2	38	HI	+	Henneton	Pathogenic	PVS1, PM2, PP1, PP4
299	R	c.2654_2655del	p.Gly885GlufsTer2	38	HI	+	Henneton	Pathogenic	PVS1, PM2, PP1, PP4
300	R	c.2654_2655del	p.Gly885GlufsTer2	38	HI	+	Henneton	Pathogenic	PVS1, PM2, PP1, PP4
301	R	c.2654_2655del	p.Gly885GlufsTer2	38	HI	+	Henneton	Pathogenic	PVS1, PM2, PP1, PP4
302	R	c.2654_2655del	p.Gly885GlufsTer2	38	HI	+	Henneton	Pathogenic	PVS1, PM2, PP1, PP4
303	IC	c.3496C>T	p.Arg1166Ter	47	HI	+	Leistritz	Pathogenic	PVS1, PM2, PP4
304	IC	c.3710C>A	p.Ser1237Ter	48	HI	+	Frank 2015	Pathogenic	PVS1, PS4, PM2, PP1, PP4
305	R	c.3710C>A	p.Ser1237Ter	48	HI	+	Frank 2015	Pathogenic	PVS1, PS4, PM2, PP1, PP4
306	R	c.3710C>A	p.Ser1237Ter	48	HI	+	Frank 2015	Pathogenic	PVS1, PS4, PM2, PP1, PP4
307	R	c.3710C>A	p.Ser1237Ter	48	HI	+	Frank 2015	Pathogenic	PVS1, PS4, PM2, PP1, PP4
308	R	c.3710C>A	p.Ser1237Ter	48	HI	+	Frank 2015	Pathogenic	PVS1, PS4, PM2, PP1, PP4
309	R	c.3710C>A	p.Ser1237Ter	48	HI	+	Frank 2015	Pathogenic	PVS1, PS4, PM2, PP1, PP4
310	R	c.3710C>A	p.Ser1237Ter	48	HI	+	Frank 2015	Pathogenic	PVS1, PS4, PM2, PP1, PP4
311	R	c.3710C>A	p.Ser1237Ter	48	HI	+	Frank 2015	Pathogenic	PVS1, PS4, PM2, PP1, PP4
312	R	c.3710C>A	p.Ser1237Ter	48	HI	+	Frank 2015	Pathogenic	PVS1, PS4, PM2, PP1, PP4
313	R	c.3710C>A	p.Ser1237Ter	48	HI	+	Frank 2015	Pathogenic	PVS1, PS4, PM2, PP1, PP4
314	R	c.3710C>A	p.Ser1237Ter	48	HI	+	Frank 2015	Pathogenic	PVS1, PS4, PM2, PP1, PP4
315	IC	c.3710C>A	p.Ser1237Ter	48	HI	+	Frank 2015	Pathogenic	PVS1, PS4, PM2, PP1, PP4
316	R	c.3710C>A	p.Ser1237Ter	48	HI	+	Frank 2015	Pathogenic	PVS1, PS4, PM2, PP1, PP4
317	R	c.3710C>A	p.Ser1237Ter	48	HI	+	Frank 2015	Pathogenic	PVS1, PS4, PM2, PP1, PP4
318	IC	c.3823+1G>C	p.Gly1176GlufsTer29	48i	HI	+	Frank 2015	Pathogenic	PVS1, PM2, PP1, PP4
319	R	c.3823+1G>C	p.Gly1176GlufsTer29	48i	HI	+	Frank 2015	Pathogenic	PVS1, PM2, PP1, PP4
320	R	c.3823+1G>C	p.Gly1176GlufsTer29	48i	HI	+	Frank 2015	Pathogenic	PVS1, PM2, PP1, PP4
321	R	c.3823+1G>C	p.Gly1176GlufsTer29	48i	HI	+	Frank 2015	Pathogenic	PVS1, PM2, PP1, PP4
322	R	c.4011+1G>A	p.Gly1275ValfsTer2 ; p.Val1292_Gln1337del	49i	HI	+	Frank 2015	Pathogenic	PVS1, PM2, PP1, PP4
323	R	c.4011+1G>A	p.Gly1275ValfsTer2 ; p.Val1292_Gln1337del	49i	HI	+	Frank 2015	Pathogenic	PVS1, PM2, PP1, PP4
324	R	c.4011+1G>A	p.Gly1275ValfsTer2 ; p.Val1292_Gln1337del	49i	HI	+	Frank 2015	Pathogenic	PVS1, PM2, PP1, PP4
325	R	c.4011+1G>A	p.Gly1275ValfsTer2 ; p.Val1292_Gln1337del	49i	HI	+	Frank 2015	Pathogenic	PVS1, PM2, PP1, PP4
326	R	c.4011+1G>A	p.Gly1275ValfsTer2 ; p.Val1292_Gln1337del	49i	HI	+	Frank 2015	Pathogenic	PVS1, PM2, PP1, PP4
327	R	c.4011+1G>A	p.Gly1275ValfsTer2 ; p.Val1292_Gln1337del	49i	HI	+	Frank 2015	Pathogenic	PVS1, PM2, PP1, PP4
328	R	c.4011+1G>A	p.Gly1275ValfsTer2 ; p.Val1292_Gln1337del	49i	HI	+	Frank 2015	Pathogenic	PVS1, PM2, PP1, PP4
329	R	c.4011+1G>A	p.Gly1275ValfsTer2 ; p.Val1292_Gln1337del	49i	HI	+	Frank 2015	Pathogenic	PVS1, PM2, PP1, PP4
330	IC	c.4134C>A	p.Tyr1378Ter	50	HI	+	Frank 2015	Pathogenic	PVS1, PM2, PP4
